# Supplementary material for: Determining the factors affecting customer satisfaction using an extraction-based feature selection approach
Source: PeerJ Comput Sci. 2022 Jan 25;8:e850. doi: 10.7717/peerj-cs.850 (PMC8802791; doi:10.7717/peerj-cs.850)
Supplement: Supplemental Information 2 [file peerj-cs-08-850-s002.m]

% MATLAB lasso introduce http://www.mathworks.com/help/stats/lasso.html
clear
tic        %start to compute time
% xlsread uses excel file(xls or xlsx) ; The sheet of using file rename 'sheet1'  
% command "..." :connect between code and code.
% command ":" :output from the specify matrix
%test sample for X dimension:CTR_fold2 
x = xlsread('fold1.csv','fold1','A2:Y1000'); 
% sheet1 is a worktable(Left-Down).
%test sample for Y dimension:CTR_fold2 
y = xlsread('fold1.csv','fold1','Z2:Z1000'); 
% start lasso 
[B FitInfo] = lasso(x,y,'CV',5);
lam = FitInfo.Index1SE;
result = B(:,lam);
toc % end of computing time
